# Supplementary material for: Tumour deposit count is an independent prognostic factor in colorectal cancer—a population-based cohort study
Source: Br J Surg. 2024 Dec 30;112(1):znae309. doi: 10.1093/bjs/znae309 (PMC11683728; doi:10.1093/bjs/znae309)
Supplement: znae309_Supplementary_Data [file znae309_supplementary_data.zip]

Archive with 3 entries (3 files):
- Supplement_Figure_2.eps
- Supplementary_Material.docx
- Supplement_Figure_1.eps
